# Supplementary material for: Multi-Mycotoxin Contamination in Serbian Maize During 2021–2023: Climatic Influences and Implications for Food and Feed Safety
Source: Toxins (Basel). 2025 May 4;17(5):227. doi: 10.3390/toxins17050227 (PMC12116126; doi:10.3390/toxins17050227)
Supplement: Supplementary file 1 [file toxins-17-00227-s001.zip]

Archive with 1 entries (1 files):
- toxins-3461043-supplementary.pdf
